# Supplementary material for: Epstein-Barr virus subverts mevalonate and fatty acid pathways to promote infected B-cell proliferation and survival
Source: PLoS Pathog. 2019 Sep 13;15(9):e1008030. doi: 10.1371/journal.ppat.1008030 (PMC6760809; doi:10.1371/journal.ppat.1008030)
Supplement: S1 Table — (XLSX) [file ppat.1008030.s011.xlsx]

## Sheet: Table S1
Table S1. GSEA analysis of metabolism-related proteins detected in the transformation QTV.
Category	Term	Count	%	PValue	Genes*	List Total	Pop Hits	Pop Total	Fold Enrichment	Bonferroni	Benjamini	FDR
UP_KEYWORDS	Cholesterol biosynthesis	9	5.38922	1.98204e-10	P14324, Q01581, Q15738, Q16850, Q13907, Q9UBM7, Q03426, P04035, P37268	167	15	7817	28.085	4.77671e-08	5.97089e-09	2.56e-07
UP_KEYWORDS	Purine biosynthesis	7	4.19162	3.54613e-08	P20839, P22234, P22102, P30520, P12268, P49915, P11586	167	11	7817	29.7872	8.54614e-06	5.69745e-07	4.58018e-05
UP_KEYWORDS	Dioxygenase	11	6.58683	1.52094e-07	P41229, Q02809, Q9BV57, Q13686, O00625, P13674, Q8N543, Q6N021, O43151, Q9H3R0, O60568	167	54	7817	9.53504	3.66539e-05	2.29091e-06	0.000196444
UP_KEYWORDS	Transmembrane helix	56	33.5329	3.38477e-07	P36551, P01130, Q96BD0, Q9NS00, Q92536, P14324, Q15070, Q15758, P49961, Q8TB61, O43808, P05023, O15269, Q96HS1, Q14534, Q5T8D3, Q8IZK6, P30825, P04035, P23921, Q8N8Q8, O15270, Q9H936, Q8WUM9, Q9P0S2, Q9BRQ8, Q9Y6K5, Q16850, P52429, P16615, Q643R3, Q15738, P06756, P22102, P08195, Q9H2D1, P37268, Q9UJS0, P98194, Q9BW60, P43007, Q9UBM7, O15247, P00338, P54709, Q9UBX3, Q99808, Q96CU9, Q9H2H9, Q9HBU6,…	167	1343	7817	1.9518	8.15696e-05	4.53182e-06	0.000437176
UP_KEYWORDS	ATP-binding	42	25.1497	3.3067e-07	P17812, P00973, Q9Y6K5, Q01813, P30613, P31153, P49915, P52429, Q9GZT4, Q6UB35, P29728, P16615, P11586, Q9UG63, Q96EY8, P22392, P22102, P08243, P49961, P27708, P52789, P05023, Q16877, P04183, Q9NQX3, P98194, Q9BZX2, Q86V21, P00966, Q03426, P54886, P15531, P27144, P23921, Q13085, P22234, Q9H999, Q9HBU6, P08237, Q53FZ2, O00746, Q9H7F0	167	856	7817	2.29667	7.96883e-05	4.68772e-06	0.000427093
UP_KEYWORDS	Mitochondrion	39	23.3533	1.44789e-06	P00973, Q13686, P36551, Q6UB35, P29728, Q96EY8, Q15070, Q9Y375, Q9H2D1, P52789, P32322, Q8IVS2, Q86YH6, P50440, O43766, Q9UJS0, Q96HS1, Q96C36, P13995, O94925, P34897, Q9UBX3, P54886, Q96CU9, P04181, P27144, O43819, Q7L5Y1, Q16762, Q8N8Q8, Q9P0S2, Q9H936, P36639, Q53FZ2, O00746, Q14061, Q9BRQ8, O00154, P53701	167	805	7817	2.26774	0.000348881	1.66161e-05	0.00187008
UP_KEYWORDS	One-carbon metabolism	6	3.59281	2.85507e-06	P13995, P31153, P34897, Q6UB35, P11586, P00374	167	12	7817	23.4042	0.000687836	3.12755e-05	0.00368754
UP_KEYWORDS	Allosteric enzyme	8	4.79042	3.6927e-06	Q13085, P23921, Q01813, P30613, P08237, P52789, P27708, Q9GZT4	167	32	7817	11.7021	0.000889547	3.86924e-05	0.00476939
UP_KEYWORDS	Pyridoxal phosphate	8	4.79042	5.6946e-06	O15269, Q9Y617, Q6P996, P34897, P49327, O15270, Q9GZT4, P04181	167	34	7817	11.0137	0.00137146	5.71818e-05	0.00735489
UP_KEYWORDS	Metal-binding	60	35.9281	1.30719e-05	P00973, P30613, Q9NS00, P31153, P12268, Q8N543, Q15181, Q9GZT4, P31350, P14324, P05023, Q86UY8, P16930, P04183, Q9NQX3, O00625, O43151, Q9H3R0, P47712, Q9BV57, P20839, Q7L5Y1, P08237, Q8WV74, Q6N021, O76003, P36639, Q14061, P78330, P41229, Q9Y6K5, Q13686, Q01813, Q16850, P30520, P52429, P29728, P16615, O60568, O00754, P22392, P06756, P22102, Q13907, P27708, Q9BQG2, O43766, Q9UJS0, Q02809, P98194,…	167	1661	7817	1.69085	0.0031454	0.000126006	0.0168824
UP_SEQ_FEATURE	Transmembrane region	49	29.3413	7.43038e-07	Q16850, P01130, Q96BD0, Q9NS00, Q92536, P52429, P16615, Q643R3, Q15738, Q15758, Q15070, P06756, P08195, P49961, Q9H2D1, Q8TB61, P05023, O43808, P37268, Q9UJS0, P98194, O15269, Q96HS1, Q9BW60, Q14534, Q5T8D3, O15247, Q9UBM7, P43007, Q8IZK6, P54709, P30825, Q9UBX3, P04035, Q99808, Q96CU9, Q9H2H9, Q96G23, O95864, P53985, Q8N8Q8, Q5SRI9, O15270, Q9P0S2, Q8WUM9, Q9H936, Q9H7F0, Q9BRQ8, A1L0T0	166	1119	7743	2.04252	0.000367736	0.000183885	0.00106849
GOTERM_BP_DIRECT	Glutamine metabolic process	7	4.19162	1.17978e-06	P17812, Q06210, P08243, O94925, P27708, P49915, O43175	162	17	7168	18.2193	0.00100702	0.000201485	0.00182648
GOTERM_BP_DIRECT	Nucleobase-containing small molecule interconversion	7	4.19162	1.17978e-06	P17812, P23921, P27144, P22392, O00746, P31350, P15531	162	17	7168	18.2193	0.00100702	0.000201485	0.00182648
GOTERM_BP_DIRECT	Amino acid transport	6	3.59281	5.97795e-06	Q9H2H9, Q15758, P08195, P43007, P30825, Q92536	162	13	7168	20.4217	0.00509218	0.000729047	0.00925451
GOTERM_BP_DIRECT	Amino acid transport	6	3.59281	5.97795e-06	Q9H2H9, Q15758, P08195, P43007, P30825, Q92536	162	13	7168	20.4217	0.00509218	0.000729047	0.00925451
UP_KEYWORDS	NAD	11	6.58683	8.48418e-05	Q15738, P20839, Q9NPH2, P13995, Q6NUM9, P00338, P49327, P12268, Q9BQG2, P07195, O43175	167	107	7817	4.81208	0.0202401	0.00073001	0.109526
GOTERM_BP_DIRECT	Cellular amino acid biosynthetic process	6	3.59281	1.34486e-05	P08243, Q96C36, O94925, P32322, P54886, P04181	162	15	7168	17.6988	0.0114195	0.00127532	0.0208188
GOTERM_BP_DIRECT	L-serine biosynthetic process	4	2.39521	4.37671e-05	Q9Y617, P34897, O43175, P78330	162	4	7168	44.2469	0.036688	0.00373082	0.0677376
UP_KEYWORDS	Fatty acid metabolism	8	4.79042	0.000668267	Q86V21, Q13085, Q9BW60, O95864, P49327, Q8IVS2, Q53FZ2, Q15067	167	70	7817	5.34953	0.148798	0.00502192	0.859706
INTERPRO	2-5-oligoadenylate synthetase, conserved site	4	2.39521	4.08823e-05	Q9Y6K5, P00973, Q15646, P29728	166	4	7517	45.2831	0.0198735	0.00666887	0.0587058
GOTERM_BP_DIRECT	Transport	12	7.18563	0.000114227	Q5T8D3, O15247, Q9H2D1, P54709, P30825, Q92536, Q9UBX3, Q8WUM9, Q9H936, O43808, Q9UG63, Q9UJS0	162	126	7168	4.21399	0.0929483	0.0080967	0.176698
*see Table S2 for list of complete protein names
