# Supplementary material for: Epstein-Barr virus subverts mevalonate and fatty acid pathways to promote infected B-cell proliferation and survival
Source: PLoS Pathog. 2019 Sep 13;15(9):e1008030. doi: 10.1371/journal.ppat.1008030 (PMC6760809; doi:10.1371/journal.ppat.1008030)
Supplement: S2 Table — (XLSX) [file ppat.1008030.s012.xlsx]

## Sheet: Table S2
Table S2. Detected proteins that are categorized into various pathways based on GSEA analysis shown in Table S1.
Term
Cholesterol biosynthesis
P14324	FDPS
Q01581	HMGCS1
Q15738	NSDHL
Q16850	CYP51A1
Q13907	IDI1
Q9UBM7	DHCR7
Q03426	MVK
P04035	HMGCR
P37268	FDFT1
Term
Purine biosynthesis
P20839	IMPDH1
P22234	PAICS
P22102	GART
P30520	ADSS
P12268	IMPDH2
P49915	GMPS
P11586	MTHFD1
Term
Dioxygenase
P41229	KDM5C
Q02809	PLOD1
Q9BV57	ADI1
Q13686	ALKBH1
O00625	PIR
P13674	P4HA1
Q8N543	OGFOD1
Q6N021	TET2
O43151	TET3
Q9H3R0	KDM4C
O60568	PLOD3
Term
Transmembrane helix
P36551	CPOX
P01130	LDLR
Q96BD0	SLCO4A1
Q9NS00	C1GALT1
Q92536	SLC7A6
P14324	FDPS
Q15070	OXA1L
Q15758	SLC1A5
P49961	ENTPD1
Q8TB61	SLC35B2
O43808	SLC25A17
P05023	ATP1A1
O15269	SPTLC1
Q96HS1	PGAM5
Q14534	SQLE
Q5T8D3	ACBD5
Q8IZK6	MCOLN2
P30825	SLC7A1
P04035	HMGCR
P23921	RRM1
Q8N8Q8	COX18
O15270	SPTLC2
Q9H936	SLC25A22
Q8WUM9	SLC20A1
Q9P0S2	COX16
Q9BRQ8	AIFM2
Q9Y6K5	OAS3
Q16850	CYP51A1
P52429	DGKE
P16615	ATP2A2
Q643R3	LPCAT4
Q15738	NSDHL
P06756	ITGAV
P22102	GART
P08195	SLC3A2
Q9H2D1	SLC25A32
P37268	FDFT1
Q9UJS0	SLC25A13
P98194	ATP2C1
Q9BW60	ELOVL1
P43007	SLC1A4
Q9UBM7	DHCR7
O15247	CLIC2
P00338	LDHA
P54709	ATP1B3
Q9UBX3	SLC25A10
Q99808	SLC29A1
Q96CU9	FOXRED1
Q9H2H9	SLC38A1
Q9HBU6	ETNK1
Q96G23	CERS2
O95864	FADS2
P53985	SLC16A1
Q5SRI9	MANEA
Q9H7F0	ATP13A3
A1L0T0	ILVBL
Term
ATP-binding
P17812	CTPS1
P00973	OAS1
Q9Y6K5	OAS3
Q01813	PFKP
P30613	PKLR
P31153	MAT2A
P49915	GMPS
P52429	DGKE
Q9GZT4	SRR
Q6UB35	MTHFD1L
P29728	OAS2
P16615	ATP2A2
P11586	MTHFD1
Q9UG63	ABCF2
Q96EY8	MMAB
P22392	NME2
P22102	GART
P08243	ASNS
P49961	ENTPD1
P27708	CAD
P52789	HK2
P05023	ATP1A1
Q16877	PFKFB4
P04183	TK1
Q9NQX3	GPHN
P98194	ATP2C1
Q9BZX2	UCK2
Q86V21	AACS
P00966	ASS1
Q03426	MVK
P54886	ALDH18A1
P15531	NME1
P27144	AK4
P23921	RRM1
Q13085	ACACA
P22234	PAICS
Q9H999	PANK3
Q9HBU6	ETNK1
P08237	PFKM
Q53FZ2	ACSM3
O00746	NME4
Q9H7F0	ATP13A3
Term
Mitochondrion
P00973	OAS1
Q13686	ALKBH1
P36551	CPOX
Q6UB35	MTHFD1L
P29728	OAS2
Q96EY8	MMAB
Q15070	OXA1L
Q9Y375	NDUFAF1
Q9H2D1	SLC25A32
P52789	HK2
P32322	PYCR1
Q8IVS2	MCAT
Q86YH6	PDSS2
P50440	GATM
O43766	LIAS
Q9UJS0	SLC25A13
Q96HS1	PGAM5
Q96C36	PYCR2
P13995	MTHFD2
O94925	GLS
P34897	SHMT2
Q9UBX3	SLC25A10
P54886	ALDH18A1
Q96CU9	FOXRED1
P04181	OAT
P27144	AK4
O43819	SCO2
Q7L5Y1	ENOSF1
Q16762	TST
Q8N8Q8	COX18
Q9P0S2	COX16
Q9H936	SLC25A22
P36639	NUDT1
Q53FZ2	ACSM3
O00746	NME4
Q14061	COX17
Q9BRQ8	AIFM2
O00154	ACOT7
P53701	HCCS
Term
One-carbon metabolism
P13995	MTHFD2
P31153	MAT2A
P34897	SHMT2
Q6UB35	MTHFD1L
P11586	MTHFD1
P00374	DHFR
Term
Allosteric enzyme
Q13085	ACACA
P23921	RRM1
Q01813	PFKP
P30613	PKLR
P08237	PFKM
P52789	HK2
P27708	CAD
Q9GZT4	SRR
Term
Pyridoxal phosphate
O15269	SPTLC1
Q9Y617	PSAT1
Q6P996	PDXDC1
P34897	SHMT2
P49327	FASN
O15270	SPTLC2
Q9GZT4	SRR
P04181	OAT
Term
Metal-binding
P00973	OAS1
P30613	PKLR
Q9NS00	C1GALT1
P31153	MAT2A
P12268	IMPDH2
Q8N543	OGFOD1
Q15181	PPA1
Q9GZT4	SRR
P31350	RRM2
P14324	FDPS
P05023	ATP1A1
Q86UY8	NT5DC3
P16930	FAH
P04183	TK1
Q9NQX3	GPHN
O00625	PIR
O43151	TET3
Q9H3R0	KDM4C
P47712	PLA2G4A
Q9BV57	ADI1
P20839	IMPDH1
Q7L5Y1	ENOSF1
P08237	PFKM
Q8WV74	NUDT8
Q6N021	TET2
O76003	GLRX3
P36639	NUDT1
Q14061	COX17
P78330	PSPH
P41229	KDM5C
Q9Y6K5	OAS3
Q13686	ALKBH1
Q01813	PFKP
Q16850	CYP51A1
P30520	ADSS
P52429	DGKE
P29728	OAS2
P16615	ATP2A2
O60568	PLOD3
O00754	MAN2B1
P22392	NME2
P06756	ITGAV
P22102	GART
Q13907	IDI1
P27708	CAD
Q9BQG2	NUDT12
O43766	LIAS
Q9UJS0	SLC25A13
Q02809	PLOD1
P98194	ATP2C1
P15531	NME1
Q13085	ACACA
O43819	SCO2
P13674	P4HA1
Q53FZ2	ACSM3
O00746	NME4
Q9H857	NT5DC2
Q9H7F0	ATP13A3
P53701	HCCS
A1L0T0	ILVBL
Term
Transmembrane region
Q16850	CYP51A1
P01130	LDLR
Q96BD0	SLCO4A1
Q9NS00	C1GALT1
Q92536	SLC7A6
P52429	DGKE
P16615	ATP2A2
Q643R3	LPCAT4
Q15738	NSDHL
Q15758	SLC1A5
Q15070	OXA1L
P06756	ITGAV
P08195	SLC3A2
P49961	ENTPD1
Q9H2D1	SLC25A32
Q8TB61	SLC35B2
P05023	ATP1A1
O43808	SLC25A17
P37268	FDFT1
Q9UJS0	SLC25A13
P98194	ATP2C1
O15269	SPTLC1
Q96HS1	PGAM5
Q9BW60	ELOVL1
Q14534	SQLE
Q5T8D3	ACBD5
O15247	CLIC2
Q9UBM7	DHCR7
P43007	SLC1A4
Q8IZK6	MCOLN2
P54709	ATP1B3
P30825	SLC7A1
Q9UBX3	SLC25A10
P04035	HMGCR
Q99808	SLC29A1
Q96CU9	FOXRED1
Q9H2H9	SLC38A1
Q96G23	CERS2
O95864	FADS2
P53985	SLC16A1
Q8N8Q8	COX18
Q5SRI9	MANEA
O15270	SPTLC2
Q9P0S2	COX16
Q8WUM9	SLC20A1
Q9H936	SLC25A22
Q9H7F0	ATP13A3
Q9BRQ8	AIFM2
A1L0T0	ILVBL
Term
Glutamine metabolic process
P17812	CTPS1
Q06210	GFPT1
P08243	ASNS
O94925	GLS
P27708	CAD
P49915	GMPS
O43175	PHGDH
Term
Nucleobase-containing small molecule interconversion
P17812	CTPS1
P23921	RRM1
P27144	AK4
P22392	NME2
O00746	NME4
P31350	RRM2
P15531	NME1
Term	Genes
Amino acid transport
Q9H2H9	SLC38A1
Q15758	SLC1A5
P08195	SLC3A2
P43007	SLC1A4
P30825	SLC7A1
Q92536	SLC7A6
Term
NAD
Q15738	NSDHL
P20839	IMPDH1
Q9NPH2	ISYNA1
P13995	MTHFD2
Q6NUM9	RETSAT
P00338	LDHA
P49327	FASN
P12268	IMPDH2
Q9BQG2	NUDT12
P07195	LDHB
O43175	PHGDH
Term
Cellular amino acid biosynthetic process
P08243	ASNS
Q96C36	PYCR2
O94925	GLS
P32322	PYCR1
P54886	ALDH18A1
P04181	OAT
Term
L-serine biosynthetic process
Q9Y617	PSAT1
P34897	SHMT2
O43175	PHGDH
P78330	PSPH
Term
Fatty acid metabolism
Q86V21	AACS
Q13085	ACACA
Q9BW60	ELOVL1
O95864	FADS2
P49327	FASN
Q8IVS2	MCAT
Q53FZ2	ACSM3
Q15067	ACOX1
Term
2-5-oligoadenylate synthetase, conserved site
Q9Y6K5	OAS3
P00973	OAS1
Q15646	OASL
P29728	OAS2
Term
Transport
Q5T8D3	ACBD5
O15247	CLIC2
Q9H2D1	SLC25A32
P54709	ATP1B3
P30825	SLC7A1
Q92536	SLC7A6
Q9UBX3	SLC25A10
Q8WUM9	SLC20A1
Q9H936	SLC25A22
O43808	SLC25A17
Q9UG63	ABCF2
Q9UJS0	#N/A
