# Supplementary material for: Epstein-Barr virus subverts mevalonate and fatty acid pathways to promote infected B-cell proliferation and survival
Source: PLoS Pathog. 2019 Sep 13;15(9):e1008030. doi: 10.1371/journal.ppat.1008030 (PMC6760809; doi:10.1371/journal.ppat.1008030)
Supplement: S4 Table — (XLSX) [file ppat.1008030.s014.xlsx]

## Sheet: Table S4
Table S4. Primer sequences.
SCD Forward	GTTCTACACCTGGCTTTGGG
SCD Reverse	GCAGCCGAGCTTTGTAAGAG
ACLY Forward	GGTGCTCCGGATTTTGC
ACLY Reverse	ACATGGCTGCAGAGAGACCT
HMGCR Forward	TCGGTGGCCTCTAGTGAGAT
HMGCR Reverse	TGTCCCCACTATGACTTCCC
TRAF1 Forward	CTATAAGCCCAGGAAGCCG
TRAF1 Reverse	CTTCCCTTGAAGGAGCAGC
18S rRNA Forward	CGGCTACCACATCCAAGGAA
18S rRNA Reverse	GCTGGAATTACCGCGGCT
BALF5 Forward	GAGCGATCTTGGCAATCTCT
BALF5 Reverse	TGGTCATGGATCTGCTAAACC
GAPDH Forward	ACTTCAACAGCGACACCCACTC
GAPDH Reverse	TCTCTTCCTCTTGTGCTCTTGCT
